# Supplementary material for: Synthesis of Mesoporous CuO Hollow Sphere Nanozyme for Paper-Based Hydrogen Peroxide Sensor
Source: Biosensors (Basel). 2021 Jul 30;11(8):258. doi: 10.3390/bios11080258 (PMC8392683; doi:10.3390/bios11080258)
Supplement: Supplementary file 1 [file biosensors-11-00258-s001.zip]

Archive with 1 entries (1 files):
- biosensors-1298004-supplementary.pdf
